# Supplementary material for: Hypercholesterolemia in the Malaysian Cohort Participants: Genetic and Non-Genetic Risk Factors
Source: Genes (Basel). 2023 Mar 15;14(3):721. doi: 10.3390/genes14030721 (PMC10048611; doi:10.3390/genes14030721)
Supplement: Supplementary file 1 [file genes-14-00721-s001.zip]

Archive with 1 entries (1 files):
- genes-2217247-supplementary.pdf
